# Supplementary material for: Loss of PLK2 induces acquired resistance to temozolomide in GBM via activation of notch signaling
Source: J Exp Clin Cancer Res. 2020 Nov 11;39:239. doi: 10.1186/s13046-020-01750-4 (PMC7657349; doi:10.1186/s13046-020-01750-4)
Supplement: Supplementary file 6 — Additional file 6: Supplementary Table 1. The differentially expressed kinases in GSE68029. [file 13046_2020_1750_MOESM6_ESM.xlsx]

## Sheet: Sheet1
Table S1 GSE68029
Gene Symbols	TMZ/Control
NTRK2	8.94178
AURKB	4.49548
MAST4	4.406
MARK1	4.19777
HIPK2	3.86795
STYK1	3.73084
SPHK1	3.58757
IRAK2	3.54861
AXL	3.47243
EPHA6	3.39132
NEK2	3.30657
ROR1	3.03909
TNIK	2.99883
PCK2	2.90032
PFKFB4	2.88993
CAMK2A	2.85093
MAP3K12	2.84011
STK31	2.8169
PCK1	2.74601
TAOK1	2.71211
CSNK1A1	2.7113
MAP2K5	2.7031
EPHA7	2.6584
PDK4	2.62548
NTRK3	2.60953
PIK3CD	2.59487
EPHA5	2.55421
FGFR3	2.49919
MOS	2.47375
CDKL3	2.46246
EPHB1	2.46145
PDXK	2.4505
MAPK10	2.41693
MAPK10	2.41693
PXK	2.36109
DCAKD	2.35712
ACVR1C	2.34468
DGKH	2.24921
CDK9	2.24568
NEK1	2.18688
ATM	2.11199
TRIB2	2.09778
MYLK	2.01852
ITPKB	1.98452
PIK3CG	1.93341
AKT3	1.92825
STK17A	1.92125
FN3K	1.90573
PGK1	1.88978
CAMK2D	1.87007
PRKAA2	1.86005
TTBK2	1.82014
JAK1	1.81598
ETNK1	1.7723
PRKCI	1.74358
ERBB3	1.74247
PIP5K1B	1.73962
GUK1	1.70072
CSNK1G1	1.69362
TK1	1.68251
AK7	1.65487
TTN	1.65119
NRK	1.64341
PHKB	1.62554
SRC	1.61613
DYRK2	1.61375
NME7	1.60919
TPK1	1.58695
TLK2	1.56346
PIK3CA	1.5264
CDK6	1.52307
FRK	1.51081
VRK3	1.50732
CSNK1E	1.50618
CSNK1E	1.50618
PAK2	1.50067
MAPK14	1.49441
MAPK14	1.49441
MUSK	1.47395
PRKD3	1.4723
CDKN3	1.46641
MAP3K5	1.46158
CKB	1.43015
GALK2	1.42673
PTK2	1.42398
TRIB3	1.41678
LATS2	1.41308
MKNK2	1.41206
PFKP	1.39782
YES1	1.3846
TRIO	1.37585
CAMK1D	1.3706
NEK9	1.36826
EPHA4	1.35972
CDK2	1.35403
CDK2	1.35403
BRD4	1.35038
MAP2K6	1.35003
FER	1.3454
NME3	1.34428
PRKCH	1.34417
GRK6	1.33907
BMPR1A	1.33858
ERBB4	1.33525
RPS6KA6	1.33292
JAK3	1.30916
PFKFB1	1.29508
PANK3	1.2932
BMPR2	1.28515
PRKCE	1.25457
STK4	1.24268
PRPS2	1.23238
MAP3K7	1.23058
PAK6	1.21335
XYLB	1.21111
CDC42BPA	1.20678
CDC42BPA	1.20678
PAK3	1.20541
GRK4	1.19895
FES	1.19473
PAPSS1	1.19372
RPS6KL1	1.18326
ADK	1.17607
FGFR2	1.17558
CHEK2	1.17459
PANK4	1.15453
PIM1	1.15439
DAPK2	1.13769
DGKA	1.1352
BUB1	1.12031
GRK7	1.10746
GALK1	1.10638
ACVR1B	1.10607
ACVR1B	1.10607
KIAA1804	1.10423
MKNK1	1.10272
LMTK3	1.09124
CAMKK1	1.08826
PIK3CB	1.08777
FLT3	1.08606
AK3	1.0673
OBSCN	1.06682
HK1	1.0611
UCKL1	1.059
IRAK3	1.05411
DMPK	1.05293
RIOK3	1.04484
MRC2	1.04337
MARK3	1.03617
DTYMK	1.03346
PDK2	1.03244
MAPKAPK3	1.02374
IPMK	1.01727
SGK2	1.00863
EGFR	1.00525
MAP3K13	0.996675
BCKDK	0.996143
MAPK7	0.993383
MAPK7	0.993383
RIPK2	0.990036
ADCK2	0.989516
MAP3K11	0.989142
ALPK2	0.98508
ATR	0.980775
CLK4	0.978948
FGFR1	0.975502
PTK6	0.957141
MAP4K4	0.955437
PDK1	0.953456
PIK3C3	0.951264
FLT1	0.951078
STK24	0.945535
DDR2	0.940022
ALK	0.927999
ABL1	0.926956
AAK1	0.925828
PKN2	0.924233
BLK	0.918142
STK17B	0.917214
GUCY2F	0.912867
GSK3B	0.91251
TGFBR1	0.902494
STK19	0.902179
PSKH2	0.901739
PRKD2	0.901385
MAP3K8	0.898761
LCK	0.894722
TESK2	0.891368
ZAK	0.880328
TEX14	0.879133
MAST1	0.875768
MASTL	0.874735
MYO3B	0.862243
CAMKK2	0.862077
IGF1R	0.861084
HIPK1	0.860055
DYRK1A	0.85766
MAP4K5	0.855818
NEK6	0.855494
MAP3K2	0.851687
CAMK1	0.844516
PKLR	0.836159
TK2	0.829693
PASK	0.827736
KSR2	0.826452
RAF1	0.824962
DGKG	0.821633
MAPK4	0.819627
BRAF	0.802682
DGKE	0.796706
HIPK3	0.792351
PRKACA	0.792299
MET	0.788505
PFKFB2	0.782917
ACVR2B	0.777299
FYN	0.775624
MAPK9	0.774383
ERBB2	0.767623
TAOK2	0.745493
TAOK2	0.745493
PANK2	0.741678
PAK1	0.73591
MYO3A	0.733044
MAP3K6	0.732963
PHKG1	0.731846
SRMS	0.731815
STK10	0.726052
TRPM7	0.716593
MAPK11	0.69333
CAMK2B	0.687877
MAP2K7	0.685324
PAK4	0.682469
FUK	0.682201
LATS1	0.678253
PRKG1	0.671324
GUCY2D	0.664608
ERN1	0.655777
CSNK2A1	0.65573
CSNK2A1	0.65573
RPS6KB1	0.651837
EIF2AK3	0.648126
SYK	0.641732
NEK8	0.635166
BMX	0.633123
PKMYT1	0.625639
TTBK1	0.622579
CSNK2A2	0.619551
PRKD1	0.618822
MAP2K2	0.616917
EPHA1	0.616522
MAST2	0.613721
AATK	0.611457
PNCK	0.609926
NME5	0.606123
MAP3K3	0.604016
MARK4	0.601075
BMP2K	0.598938
SLK	0.594673
AK2	0.568554
STK38	0.56715
TRIM33	0.55498
PIP5K1A	0.553754
TYRO3	0.552296
IRAK4	0.550022
COL4A3BP	0.548497
LRRK1	0.548257
PHKG2	0.542648
LIMK1	0.524362
NEK3	0.523388
PTK2B	0.520506
CDKL1	0.515006
HKDC1	0.509555
SCYL1	0.503796
MAK	0.498413
RIPK4	0.495893
STK16	0.493979
CAMK1G	0.493202
GK	0.488948
CSNK1D	0.483691
CSNK1D	0.483691
EPHB2	0.476892
INSR	0.475908
ALPK1	0.475756
KSR1	0.475181
MAPK6	0.472266
CDK5R1	0.470033
HIPK4	0.469557
STK38L	0.467748
ABL2	0.466616
JAK2	0.458164
OXSR1	0.455542
EPHA3	0.450443
MAPKAPK2	0.448531
ROCK1	0.44596
PKN3	0.442263
TRIB1	0.439052
PRKAR2A	0.438401
PRKAA1	0.435274
CAMK2N1	0.429845
MAPK13	0.422094
PRKDC	0.417996
ULK2	0.414637
CDK7	0.401888
PINK1	0.401466
RNASEL	0.397676
PFKL	0.39607
PRKCG	0.394042
CALM1	0.387699
GAK	0.387085
AK1	0.376287
STK3	0.375727
FN3KRP	0.373353
FGFR4	0.37259
HSPB8	0.364706
PSKH1	0.363892
TRPM6	0.363655
TIE1	0.355667
ITPKA	0.346593
ITPK1	0.345652
MAPK12	0.345459
TLK1	0.344941
PACSIN1	0.344753
AKT2	0.343074
VRK1	0.33905
STK35	0.339026
LIMK2	0.333719
CDK4	0.330353
GSK3A	0.327948
PIK3R4	0.321515
TEC	0.31513
UGP2	0.314838
EPHA8	0.31406
TTK	0.307155
PRKCA	0.299057
MATK	0.293397
NME6	0.29071
RPS6KA2	0.28975
ALPK3	0.285849
RET	0.283812
RET	0.283812
MAP3K9	0.283312
CKM	0.281947
PLK4	0.279159
TYK2	0.271469
SIK2	0.270142
MAPK3	0.259684
GRK5	0.255121
MAST3	0.254136
MAPK1	0.247034
MAP3K10	0.24691
NLK	0.246559
RFK	0.245378
RBKS	0.244332
CLK2	0.241825
MELK	0.228982
AURKC	0.221313
RPS6KA4	0.221037
STK11	0.209812
DYRK1B	0.209145
ROCK2	0.202499
PRKCQ	0.195555
BRD2	0.19329
CSNK1G3	0.185308
KHK	0.181105
DGKB	0.175615
HK3	0.175121
KIT	0.173911
PLK3	0.172442
PIM2	0.169359
PRKRA	0.166485
DGKQ	0.165228
PRKACG	0.164514
GRK1	0.157796
CLK3	0.157732
ITK	0.157131
PGK2	0.152019
EPHA2	0.138142
STK33	0.127722
PDGFRA	0.125891
LMTK2	0.123835
PLK1	0.114451
TGFBR2	0.108868
PDK3	0.10556
CHEK1	0.102753
SNRK	0.100086
ZAP70	0.097194
PIP5KL1	0.092827
MAP3K14	0.091792
CAMK2G	0.0880034
CAMK4	0.0875162
PMVK	0.0858213
TEK	0.0787238
LYN	0.0759884
CDKL5	0.0750685
GK2	0.0704026
DCK	0.0633253
PFKM	0.0625708
NEK4	0.0598052
HUNK	0.059721
SRPK2	0.059369
RIPK3	0.0581192
MAP4K1	0.0571532
SRPK1	0.0552246
NAGK	0.0473914
FLT4	0.0342436
EIF2AK4	0.0314718
IKBKB	0.0289167
TNNI3K	0.0288305
ITPKC	0.0182497
ACVRL1	0.00734092
GUCY2C	-0.000135705
RIOK2	-0.00695791
STK32A	-0.0103143
MARK2	-0.0125538
PFKFB3	-0.0379496
MAPK8	-0.0392509
DGUOK	-0.0624437
MVK	-0.0634434
ICK	-0.0645342
CSNK1G2	-0.0663701
CLK1	-0.0670426
UHMK1	-0.0733539
INSRR	-0.0743642
BRD3	-0.0805186
STK39	-0.0840642
NPR2	-0.0931931
NPR2	-0.0931931
HCK	-0.0972966
UCK1	-0.10187
MAP2K4	-0.102692
FASTK	-0.110356
MYLK2	-0.111077
EPHA10	-0.12463
FGR	-0.130533
RPS6KA1	-0.131761
PRPF4B	-0.132143
VRK2	-0.135833
PRKCZ	-0.137604
AK5	-0.158468
WEE1	-0.174551
ULK1	-0.19983
ACVR1	-0.219997
CHUK	-0.22394
NEK7	-0.235505
UNK	-0.236681
UNK	-0.236681
UNK	-0.236681
GCK	-0.239137
GNE	-0.246197
PRKY	-0.253338
MAP2K1	-0.255287
BUB1B	-0.261087
PDPK1	-0.273248
TAF1	-0.276393
NPR1	-0.27954
MERTK	-0.290464
TAOK3	-0.306546
PIM3	-0.308261
PKN1	-0.311629
TBK1	-0.316385
LTK	-0.319979
RIPK1	-0.329724
NME1	-0.352811
TNK1	-0.375143
CDC42BPB	-0.375771
BRDT	-0.390752
DAPK3	-0.425831
DYRK3	-0.428052
TESK1	-0.434596
CDK8	-0.448092
NEK11	-0.454934
AKT1	-0.458181
DBF4	-0.463143
DAPK1	-0.463159
BTK	-0.463285
EPHB3	-0.467474
STK32C	-0.468215
PHKA1	-0.472985
IKBKE	-0.495884
ADPGK	-0.49972
TAF1L	-0.499788
PTK7	-0.51751
KDR	-0.518665
AMHR2	-0.532117
ROS1	-0.585241
NME4	-0.588301
TRRAP	-0.615806
PRPS1	-0.6247
CKMT2	-0.630944
ROR2	-0.66328
MAP4K2	-0.663293
STK25	-0.672906
PRKG2	-0.678124
CDK5	-0.682522
CDKL2	-0.684416
ILK	-0.6848
LRRK2	-0.697688
EPHB4	-0.702274
HK2	-0.717281
CASK	-0.727703
RPS6KC1	-0.756369
GSG2	-0.763066
RYK	-0.77042
CDK10	-0.77044
CDK10	-0.77044
BCR	-0.774136
EPHB6	-0.820654
TP53RK	-0.825508
STK32B	-0.828015
ADCK1	-0.836468
MADD	-0.840874
MST1R	-0.879967
PRKCD	-0.898825
IRAK1	-0.921011
PIP5K1C	-0.922068
PHKA2	-0.941486
STK36	-0.971203
MAPKAPK5	-0.98409
CSK	-1.03511
PDIK1L	-1.08597
RIOK1	-1.08706
MAP3K1	-1.14445
SPHK2	-1.20833
CHKB	-1.22917
DGKZ	-1.23336
PRKACB	-1.23354
NTRK1	-1.23888
ETNK2	-1.24134
PANK1	-1.34193
CDC7	-1.35873
DGKD	-1.39139
PDGFRB	-1.42825
RPS6KA5	-1.51222
PRKX	-1.56582
TXK	-1.59595
CHKA	-1.64694
MAP3K4	-1.66663
RPS6KB2	-1.66793
ADCK5	-1.7701
RPS6KA3	-1.8144
DYRK4	-1.85685
TRIM28	-1.97174
MAP4K3	-2.02007
CERK	-2.18652
PLK2	-2.37389
DGKK	-2.42141
DGKI	-2.85953
