# Supplementary material for: Loss of PLK2 induces acquired resistance to temozolomide in GBM via activation of notch signaling
Source: J Exp Clin Cancer Res. 2020 Nov 11;39:239. doi: 10.1186/s13046-020-01750-4 (PMC7657349; doi:10.1186/s13046-020-01750-4)
Supplement: Supplementary file 7 — Additional file 7: Supplementary Table 2. The differentially expressed kinases in GSE16011. [file 13046_2020_1750_MOESM7_ESM.xlsx]

## Sheet: plk2fig1kegsingse16011
Table S2 GSE16011
Gene Symbols	GBM/Non-tumor
BUB1B	2.66148
STK17A	2.53214
MELK	2.32122
CDK4	2.20616
DBF4	2.11786
TTK	2.0901
WEE1	2.07943
HK2	1.99608
TRIB2	1.88643
PRKD1	1.87031
CHEK1	1.63197
CASK	1.60886
NME4	1.58185
YES1	1.51903
PRKD3	1.47789
PRKX	1.4483
DTYMK	1.42895
DDR1	1.42462
STK38	1.41441
CDKN3	1.40764
TGFBR1	1.38614
AURKB	1.38551
STK36	1.37818
PDGFRA	1.3708
LYN	1.37003
STK33	1.34973
PI4K2B	1.33086
EGFR	1.29259
IRAK1	1.26021
PRKD2	1.23303
HCK	1.21648
CDK2	1.18951
BUB1	1.17965
BMPR1A	1.17612
RYK	1.16924
MAP3K1	1.14946
NEK6	1.13122
DDR2	1.12405
MERTK	1.11337
TRRAP	1.10356
MAPK7	1.09368
SYK	1.09277
AK2	1.08248
PHKA1	1.03879
TGFBR2	1.02856
RIPK1	1.01754
CSNK1D	1.00687
RAF1	0.990213
UCK2	0.988647
KDR	0.983254
STK10	0.967031
EIF2AK3	0.952992
IKBKB	0.910023
FYN	0.907106
ACVR1	0.903285
TP53RK	0.885884
PDGFRB	0.859022
MAP3K8	0.858147
STK32B	0.857582
IRAK4	0.852494
CHEK2	0.851119
STK17B	0.84561
PCK2	0.838112
CDK6	0.83017
MAPKAPK5	0.830154
PKN1	0.826811
MAP3K14	0.826327
STK38L	0.818759
TRIM28	0.795984
TRIB3	0.794052
CSK	0.78101
NME6	0.768411
EPHB1	0.743061
PLK3	0.741408
ABL1	0.72525
MAPKAPK2	0.707316
RIOK1	0.702676
MAPKAPK3	0.689195
CSNK1A1	0.682556
CLK2	0.675012
RIPK2	0.672041
DYRK2	0.658786
PIK3C3	0.657136
ADPGK	0.656229
ALPK1	0.653212
STK19	0.651912
PDK1	0.646567
PIM1	0.644254
PAK2	0.638065
PRKDC	0.636934
MAP2K3	0.63054
AKT1	0.625646
OXSR1	0.624717
PFKFB4	0.600514
MASTL	0.592455
NEK4	0.587492
DYRK4	0.583022
ILK	0.569722
STK32A	0.561998
MAP3K2	0.554298
PTK7	0.549052
TK1	0.548473
PRPF4B	0.548204
BMP2K	0.543454
PFKFB3	0.541269
NAGK	0.534893
EEF2K	0.52957
PIK3CA	0.52099
NEK2	0.519583
CDK8	0.51643
BTK	0.511943
ALPK3	0.510845
ATM	0.506809
JAK1	0.505258
EPHB3	0.503894
GALK1	0.492186
TRIB1	0.481958
PHKG1	0.479729
ROR1	0.47839
UCKL1	0.478193
RIOK2	0.474684
SPHK1	0.462443
PHKB	0.461317
FGR	0.455378
PKN3	0.448629
ITPKC	0.443356
EPHA2	0.430493
AXL	0.427377
NME7	0.424253
LIMK2	0.42004
ITK	0.408568
DYRK3	0.394996
DAPK3	0.393846
FGFR1	0.390691
NME1	0.38471
BCKDK	0.377646
TRIO	0.375532
PRKCH	0.367983
RPS6KA1	0.361751
ERBB2	0.359796
TAOK3	0.357241
DGUOK	0.349955
TRPM7	0.349866
HK3	0.343539
PLK4	0.339358
STK3	0.333287
DMPK	0.333282
IKBKE	0.331273
UNK	0.319507
CSNK1E	0.317309
MAP3K7	0.316985
DCAKD	0.316425
PLK1	0.312445
MKNK2	0.308498
STK16	0.308114
ICK	0.303409
FER	0.302602
PRKY	0.296645
IRAK3	0.292349
EIF2AK4	0.287142
PGK1	0.286425
RNASEL	0.280202
BRD3	0.273612
MKNK1	0.273367
RIOK3	0.26927
CDK9	0.262319
RPS6KB1	0.258112
VRK3	0.255788
MAPK14	0.250292
MARK3	0.248791
NEK1	0.247512
AK3	0.244826
RPS6KA3	0.243567
BRD2	0.238824
PKN2	0.233251
PRKAA1	0.225083
NEK9	0.224903
PSKH1	0.21455
CSNK1G1	0.213568
CSNK1G3	0.213378
PIK3CG	0.211355
MAP4K5	0.209866
CSNK2A1	0.198341
LATS2	0.192713
ADK	0.179885
EPHB2	0.179748
ETNK1	0.179578
PHKA2	0.176292
TIE1	0.170392
PKMYT1	0.169434
BRAF	0.164566
CLK3	0.164229
EPHB4	0.158781
MAP3K3	0.155887
GK	0.139663
FUK	0.139284
PDIK1L	0.133425
NPR2	0.13319
NEK8	0.132534
FASTK	0.130785
PIP5K1A	0.130066
MAK	0.12921
PFKL	0.124828
CDKL3	0.122199
TNIK	0.11941
EPHA3	0.118581
CDK7	0.11264
TK2	0.111957
RPS6KB2	0.105446
PRKAR2A	0.0970125
SMG1	0.0938261
TLK2	0.0905792
ALK	0.0875402
JAK2	0.0845988
AKT2	0.0811082
MAP2K6	0.0805176
LCK	0.0751082
HIPK1	0.0735229
PRPS1	0.0719074
ETNK2	0.0675227
CDC7	0.0670836
STK11	0.065375
CHUK	0.0605535
CAMK2D	0.0591205
PMVK	0.0582456
CDK3	0.0556396
HIPK3	0.0491301
XYLB	0.0489582
CSNK2A2	0.0486514
LATS1	0.0484638
GSK3B	0.0474397
FES	0.0470175
MYO3B	0.0444943
STK4	0.0429309
KSR2	0.0398921
NPR1	0.0332294
PRKRA	0.0326032
MAP3K6	0.0324464
HKDC1	0.0284677
ATR	0.0270565
RIPK4	0.0257316
SLK	0.0255534
ZAP70	0.0250023
NRK	0.0246793
ACVR2B	0.0222912
PDK3	0.021
NME3	0.0175146
DGKA	0.0149695
UCK1	0.0143319
MAP4K3	0.0110359
IPMK	0.0102723
RIPK3	0.00962426
ERN1	0.00762008
TEX14	0.00549526
CLK1	0.00386151
BMX	0.00112993
TLK1	-0.00503695
PANK3	-0.00561412
ROR2	-0.00853202
NEK11	-0.0101266
TXK	-0.0108238
MAPK4	-0.0141469
FRK	-0.0142189
MAP4K1	-0.0178253
DGKG	-0.0201239
PANK2	-0.0202961
STK31	-0.0210669
MAP2K2	-0.0274801
AURKC	-0.0284642
NTRK1	-0.029089
MAP3K4	-0.0319759
GUCY2C	-0.038277
GUCY2F	-0.0450169
GRK5	-0.0453645
FGFR4	-0.0471456
MUSK	-0.049831
GK2	-0.051773
PGK2	-0.053304
MYO3A	-0.0580516
PRKCA	-0.0593707
IRAK2	-0.0622848
SIK2	-0.0635518
GRK4	-0.0657654
GNE	-0.0669518
BCR	-0.0707371
PAK4	-0.0708695
GAK	-0.0747055
FN3K	-0.0835636
MAP3K11	-0.0837216
CDK10	-0.0847063
GALK2	-0.0857845
MAST2	-0.0888897
TTN	-0.0900103
PIM3	-0.0904316
SRMS	-0.0978923
EPHA1	-0.0996336
MYLK2	-0.0998614
BLK	-0.102448
PKLR	-0.103063
TAF1	-0.105661
CERK	-0.106111
MAPK12	-0.107473
PHKG2	-0.108666
CKM	-0.108696
TTBK2	-0.108807
PTK6	-0.109132
SRC	-0.111807
RPS6KA6	-0.113184
EPHA6	-0.113256
BRDT	-0.115272
TAOK2	-0.117333
PRKG1	-0.118409
ADCK2	-0.119553
JAK3	-0.121922
BRD4	-0.126309
ABL2	-0.128594
MST1R	-0.131694
DGKE	-0.131786
PRKAA2	-0.132708
TAF1L	-0.133863
DGKH	-0.137627
KSR1	-0.138846
FLT4	-0.139437
CHKB	-0.139478
PSKH2	-0.141069
PRKG2	-0.144896
TRIM33	-0.146953
INSR	-0.149384
GUCY2D	-0.150697
TNK1	-0.151312
PRKCI	-0.151507
MAP4K4	-0.155817
MAP2K5	-0.161276
DYRK1A	-0.16165
PFKFB1	-0.165505
PCK1	-0.167102
INSRR	-0.168482
CSNK1G2	-0.168612
MOS	-0.168618
TEC	-0.170915
MAST4	-0.173234
PRKACG	-0.173789
ADCK5	-0.174288
HIPK4	-0.175542
RET	-0.177878
STK35	-0.1869
DYRK1B	-0.188191
ROS1	-0.196895
LTK	-0.197076
CLK4	-0.199736
LMTK2	-0.205406
ACVRL1	-0.206805
MAP2K7	-0.211511
TAOK1	-0.214029
GRK6	-0.214713
TBK1	-0.216079
CDKL5	-0.225724
SNRK	-0.228297
AK7	-0.229548
RBKS	-0.232112
OBSCN	-0.240188
CHKA	-0.24527
STK24	-0.247561
PIK3R4	-0.255697
AMHR2	-0.257161
LRRK1	-0.263961
PIK3CB	-0.264564
MAPK8	-0.264598
PRKCD	-0.270837
ITPKB	-0.271322
TRPM6	-0.274623
PASK	-0.274786
EPHA10	-0.279251
MAP3K5	-0.282148
HIPK2	-0.282331
HUNK	-0.283026
MVK	-0.283439
PIK3CD	-0.284399
ACVR1B	-0.289508
SRPK1	-0.298181
STK25	-0.299707
PANK4	-0.300048
VRK1	-0.300187
MAPK1	-0.303264
EPHA8	-0.313072
KHK	-0.314643
PFKFB2	-0.3174
EPHA7	-0.332372
NEK3	-0.332541
PAPSS1	-0.339051
DCK	-0.34802
RPS6KA4	-0.348238
LIMK1	-0.349037
PIM2	-0.350488
MET	-0.353723
ADCK1	-0.363442
AAK1	-0.369767
MAPK13	-0.392293
GCK	-0.393573
AK1	-0.394575
CDC42BPB	-0.401486
BMPR2	-0.412475
GSK3A	-0.416579
TPK1	-0.418554
TEK	-0.431571
SCYL1	-0.441906
NTRK2	-0.445593
MAPK6	-0.446974
PDXK	-0.452881
TESK1	-0.455588
SPHK2	-0.467359
CKB	-0.469908
PFKM	-0.485819
MARK2	-0.485844
FLT3	-0.493969
LRRK2	-0.497028
FN3KRP	-0.499958
CDKL1	-0.503984
AKT3	-0.510757
ROCK2	-0.511231
PANK1	-0.516249
MAP4K2	-0.516836
SGK2	-0.518107
MARK1	-0.52144
PRKACA	-0.522563
CDC42BPA	-0.525873
MAP3K9	-0.538703
RFK	-0.540164
MARK4	-0.545002
MAP3K12	-0.556324
DGKQ	-0.556752
CAMK1	-0.562307
VRK2	-0.565902
UHMK1	-0.565918
MAP3K10	-0.566364
MAPK11	-0.568851
ERBB4	-0.5708
DAPK2	-0.575099
CALM2	-0.576252
NTRK3	-0.600591
PTK2	-0.6008
MAPK3	-0.634519
DAPK1	-0.637648
PRKCG	-0.639052
DGKB	-0.653791
GUK1	-0.655647
RPS6KL1	-0.694609
CAMKK1	-0.721682
PDPK1	-0.741074
LMTK3	-0.756624
PDK4	-0.757101
CKMT2	-0.768744
TTBK1	-0.774161
PNCK	-0.776274
SRPK2	-0.790821
PIP5K1C	-0.812937
MAP3K13	-0.829963
RPS6KC1	-0.832849
FGFR3	-0.838931
PDK2	-0.862022
CDKL2	-0.866642
ULK1	-0.871849
STK32C	-0.895981
RPS6KA2	-0.9147
DGKI	-0.926633
MADD	-0.934359
MATK	-0.938554
PFKP	-0.969952
CAMK4	-0.976293
HK1	-0.993734
MAST1	-1.01146
HSPB8	-1.02216
ITPK1	-1.02456
TESK2	-1.03703
PINK1	-1.09469
ULK2	-1.12217
NME5	-1.12314
COL4A3BP	-1.1264
MAP2K1	-1.17942
UGP2	-1.21326
MYLK	-1.21522
PRKCE	-1.23149
KIT	-1.25369
CDK5	-1.3154
CALM1	-1.31791
MAPK9	-1.33759
STK39	-1.34885
PTK2B	-1.35501
RPS6KA5	-1.40827
PACSIN1	-1.50521
AATK	-1.50845
PRPS2	-1.51407
PRKACB	-1.516
CDK5R1	-1.51688
CALM3	-1.56193
MAP2K4	-1.62436
CAMK1D	-1.65192
PRKCQ	-1.68293
CIT	-1.69017
MAPK10	-1.73197
STYK1	-1.81425
EPHA5	-1.83759
NLK	-1.98124
FGFR2	-2.01397
PXK	-2.02665
CAMKK2	-2.0419
TNNI3K	-2.07243
ERBB3	-2.09734
EPHA4	-2.13475
PLK2	-2.26726
CAMK2G	-2.30265
PAK6	-2.35736
PIP5K1B	-2.36448
DGKZ	-2.37706
ITPKA	-2.38835
CAMK2A	-2.40217
CAMK2N1	-2.41369
PAK3	-2.66367
PAK1	-2.68367
CAMK1G	-2.85751
MAST3	-2.97981
ACVR1C	-2.99199
PRKCZ	-3.30236
EPHB6	-3.33812
CAMK2B	-3.46806
AK5	-4.9014
